# Supplementary material for: Epidemiology of PAX6 Gene Pathogenic Variants and Expected Prevalence of PAX6-Associated Congenital Aniridia across the Russian Federation: A Nationwide Study
Source: Genes (Basel). 2023 Nov 4;14(11):2041. doi: 10.3390/genes14112041 (PMC10671545; doi:10.3390/genes14112041)
Supplement: Supplementary file 1 [file genes-14-02041-s001.zip]

Archive with 1 entries (1 files):
- genes-2638175-supplementary.xlsx
