# Supplementary material for: Epidemiology of PAX6 Gene Pathogenic Variants and Expected Prevalence of PAX6-Associated Congenital Aniridia across the Russian Federation: A Nationwide Study
Source: Genes (Basel). 2023 Nov 4;14(11):2041. doi: 10.3390/genes14112041 (PMC10671545; doi:10.3390/genes14112041)
Supplement: Supplementary file 1 [file genes-14-02041-s001.zip › genes-2638175-supplementary.xlsx]

## Sheet: Лист1
Summary of identified 11p13 chromosome deletions/rearrangements
Proband(s)	Size (min)	Genomic coordinates of hemizygous region (hg18)	Genes in the deletion region (partial list)
t-92.03	0?	46XY; Complex chromosome 11 rearrangement with pericentric inversion (inv11p13;11q14), paracentric inversion (inv11p14;11p13), and 11q deletion (11q23.3_11q25.1del)
t-509.04/de novo	0?	46XX,t(2,11)(q1.12;p13)? or 46XX, t(2;11)(q34;p15)?	balanced translocation 46XX, t(2;11)(q34;p15)
t-766.03	~0.2 kb	31 772 814−31 779 695	PAX6
K14.03/de novo	~2 kb	31 778 912−31 780 904	PAX6
S-37/de novo	~4 kb	31 768 778−31 772 814	PAX6
t-480.03/de novo	~13 kb	31 768 079−31 780 904	PAX6
L1.03/de novo	~94 kb	31 768 778−31 863 698	PAX6
t-436.03/de novo	~161 kb	31 628 232−31 789 463	ELP4−PAX6
AN262/pat	~314 kb	31 768 079−32 081 884	PAX6−RCN1
V3.03/de novo, t-292.03/de novo, t-348.03/mat, t-417.03/de novo, t-430.03/mat, t-437.03/de novo, t-511.03/pat, t-534.03/pat, t-560.03/de novo	~342 kb	31 285 887−31 628 232	DCDC1−ELP4 (PAX6 coding region is intact)
t-701.03/de novo, SIL/de novo	~509 kb	31 285 887−31 794 631	DCDC1−ELP4−PAX6
t-465.03/de novo	~1 653 kb	30 210 128−31 863 698	FSHB, DCDC1, ELP4, PAX6
t-519.03 de novo	~2 203 kb	30 210 128−32 413 841	FSHB–DCDC1−ELP4−PAX6−RCN1−WT1
t-351.03/de novo	~2 551 kb	31 285 887−33 837 614	DCDC1−ELP4−PAX6−RCN1−WT1−HIPK3−LMO2
t-726.03/de novo	~3 489 kb	31 628 232−35 117 390	ELP4−PAX6−RCN1−WT1−HIPK3−LMO2–CD44
t-627.03/de novo, t-646.03/de novo	~3 832 kb	31 285 887−35 117 390	DCDC1−ELP4−PAX6−RCN1−WT1−HIPK3−LMO2–CD44
t-384.03/de novo	~3 832kb	31 285 887−35 117 390	DCDC1−ELP4−PAX6−RCN1−WT1−HIPK3−LMO2–CD44		46XY, t(10,11)(p14;p12), inv(11)(p14q11) (balanced translocation t(10,11)(p14;p12) and pericentric inversion 11p14-11q)
t-374.03/de novo	~4 777 kb	27 636 398−32 413 841	BDNF–FSHB–DCDC1−ELP4−PAX6−RCN1−WT1
t-749.03/de novo, t-697.03/de novo, t-491.03/de novo	~4 907 kb	30 210 128−35 117 390	FSHB–DCDC1−ELP4−PAX6−RCN1−WT1−HIPK3−LMO2–CD44
t-368.03/de novo	~5 695 kb	27 636 398−33 331 460	BDNF–FSHB–DCDC1−ELP4−PAX6−RCN1−WT1−HIPK3
t-645.03/de novo	~7 481 kb	27 636 398−35 117 389	BDNF–FSHB–DCDC1−ELP4−PAX6−RCN1−WT1−HIPK3−LMO2–CD44
Summary of identified PAX6 intragenic nucleotide variants.
Novel/ Previously reported	Nucleotide change	Exon	Predicted effect	Proband /	PAX6 domain	ACMG variant status classification	ACMG variant status
PubMed: 30291432	c.-129+1G>A	int 2	r.spl	t-372.03/mat		PM2, PS3, PP1, PP5, PP4	Likely pathogenic
PubMed: 9281415	c.–128–2del	int 2	r.spl	t-379.03/de novo, t-613.03/de novo	–	PM2, PS3, PS2, PP5, PP4	Pathogenic
PubMed: 10234503	c.2T>A	4	p.(?)	t-191.03/de novo	–	PM2, PVS1, PP5, PP4	Pathogenic
novel	c.10+3del	int 4	r.spl	t-347.03/de novo	–	PM2, PP3, PS2, PP4	Likely pathogenic
PubMed: 12634864	c.120C>A	5	p.(Cys40*)	t-253.03/de novo	PD	PM2, PVS1, PP5, PP4	Pathogenic
PubMed: 18483559	c.34G>C	5	p.(Gly12Arg)	t-295.03/de novo	PD	PM2, PP3, PS2, PP4	Likely pathogenic
novel	c.70_71del	5	p.(Ser24Hisfs*31)	t-470.03/pat	PD	PM2, PVS1, PP4	Pathogenic
novel	c.102dup	5	p.(Ser35Glnfs*21)	AN266/de novo	PD	PM2, PVS1, PS2, PP4	Pathogenic
PubMed: 11479730	c.109del	5	p.(Ala37fs*)	78.03/de novo	PD	PM2, PVS1, PS2, PP4	Pathogenic
PubMed: 26661695	c.112_116delCGGCC	5	p.(Arg38Valfs*16)	AN263/de novo	PD	PM2, PVS1, PP5, PP4	Pathogenic
PubMed: 27081561	c.141+2T>G p.(?)	int 5	r.spl	t-744.03/de novo	–	PM2, PVS1, PP5, PP4	Pathogenic
PubMed: 25678763	c.141+4A>G p.(?)	int 5	r.spl	A12.04/mat	–	PM2, PP3, PP1-M, PP5, PP4	Likely pathogenic
novel	c.142-2A>T p.(?)	int 5	r.spl	t-477.03/de novo	–	PM2, PVS1, PP4	Pathogenic
PubMed: 30315214	с.174C>T	6	r.spl p.(Gly58=)	t-678.03/de novo	PD	PM2, PP3, PS2, PP5, PP4	Likely pathogenic
PubMed: 9281415	c.183C>A	6	p.(Tyr61*)	t-353.03/de novo	PD	PM2, PVS1, PP5, PP4	Pathogenic
novel	c.218del	6	p.(Gly73Valfs*6)	Т-225.03/de novo	PD	PM2, PVS1, PP4	Pathogenic
novel	c.231_232dup	6	p.(Val78Glufs*2)	t-401.03/mat	PD	PM2, PVS1, PP4	Pathogenic
PubMed: 25678763	c.242del	6	p.(Pro81Glnfs*4)	t-315.03/de novo	PD	PM2, PVS1, PP5, PP4	Pathogenic
novel	c.274del	6	p.(Arg92Glyfs*32)	t-438.03/de novo	PD	PM2, PVS1, PP4	Pathogenic
PubMed: 7951315	c.307C>T	6	p.(Arg103*)	t-635.03/de novo	PD	PM2, PVS1, PS2, PP4	Pathogenic
novel	c.328_343delinsTAAC	6	p.(Gly110*)	Т-224.03/de novo	PD	PM2, PVS1, PP4	Pathogenic
novel	c.334del	6	p.(Cys112Valfs*12)	t-281.03/de novo	PD	PM2, PVS1, PP4	Pathogenic
PubMed: 16712695	c.357C>G	6	p.(Ser119Arg)	t-484.03/mat	PD	PM2, PP3, PM3, PP5, PP4	Likely pathogenic
PMID: 16712695	c.357+1G>C	int 6	r.spl	t-467/de novo, t-654.03/de novo	–	PM2, PVS1, PP5, PP4	Pathogenic
PubMed: 8364574	c.357+1G>A	int 6	r.spl	t-472/de novo	–	PM2, PVS1, PP5, PP4	Pathogenic
VCV000559621.3 (in ClinVar Variation ID: 559621) PMID: 3667508 (functional analysis)	c.357+334G>A	int 6	r.spl	t-748.03/de novo	–	PM2, PP3, PS3, PS2, PP5, PP4	Pathogenic
PubMed: 16712695	c.397G>T	7	p.(Glu133*)	t-262.03/mat	LNK	PM2, PVS1, PP5, PP4	Pathogenic
novel	c.484_487del	7	p.(Trp162Ilefs*44)	B8.03/de novo	LNK	PM2, PVS1, PP4	Pathogenic
novel	c.581G>A	8	p.(Gly194Glu)	t-210.03/de novo	LNK	PM2, PP3, PS2, PP4	Likely pathogenic
novel	c.583G>T	8	p.(Glu195*)	T2.03/mat	LNK	PM2, PVS1, PP1-M, PP4	Pathogenic
PubMed: 7550230	c.607C>T	8	p.(Arg203*)	t-218.03/de novo, t-473.03/pat?	LNK	PM2, PVS1, PS2, PP4	Pathogenic
PubMed: 32360764	с.681A>G	8	P.(Lys227=) r.(?)	AN205/de novo	HD	PM2, PP3, PS2, PP5, PP4	Likely pathogenic
novel	c.697del	9	p.(His233Ilefs*11)	t-466/de novo, t-476/de novo	HD	PM2, PVS1, PP4	Pathogenic
PubMed: 1345175	c.718C>T	9	p.(Arg240*)	Т-190.03/mat, t-412.03/de novo, t-448.03/de novo, t-468.03/mat, t-528/de novo	HD	PM2, PVS1, PS2, PP4	Pathogenic
PubMed: 28488383	c.718del	9	p.(Arg240Glufs*4)	Т-221.03/de novo	HD	PM2, PVS1, PP4	Pathogenic
novel	c.778A>G	10	p.(Asn260Asp)	t-548.03/de novo	HD	PM2, PP3, PS2, PP4	Likely pathogenic
PubMed: 10234503	c.781C>T	10	p.(Arg261*)	t-474/de novo, t-529/de novo, P5.02/pat	HD	PM2, PVS1, PS2, PP4	Pathogenic
PubMed: 7912607	c.794G>A	10	p.(Trp265*)	t-443.03/de novo	HD	PM2, PVS1, PP5, PP4	Pathogenic
PubMed: 25525159	c.808A>T	10	p.(Lys270*)	Т-215.03/de novo	PST	PM2, PVS1, PP5, PP4	Pathogenic
novel	c.830dup	10	p.(Ala278Glyfs*6)	t-469.03/de novo	PST	PM2, PVS1, PS2, PP4	Pathogenic
novel	c.857_858dup	10	p.(Ile287Leufs*79)	t-383.03/mat	PST	PM2, PVS1, PM3, PP4	Pathogenic
PubMed 11479730	c.916+1G>C	int 10	r.spl	t-707.03/de novo	–	PM2, PVS1, PS2, PP4	Pathogenic
PubMed: 8111379	c.949C>T	11	p.(Arg317*)	t-301.03/de novo, t-419.03/de novo, AN268/de novo, AN282/mat	PST	PM2, PVS1, PS2, PP4	Pathogenic
PubMed: 25525159	c.1032+3A>G	int 11	r.spl	t-715.03/mat	–	PM2, PP3, PP1-M, PP4	Likely pathogenic
novel	c.1032+5G>A	int 11	r.spl	t-471.04/mat	–	PM2, PP3, PP1-M, PP4	Likely pathogenic
PubMed: 26661695	c.1033-2A>G	int 11	r.spl	t-604.03/de novo	–	PM2, PVS1, PS2, PP4	Pathogenic
novel	c.1063_1128dup	12	p.(Ser355_His376dup)	AN274/de novo	PST	PM2, PVS1, PS2, PP4	Pathogenic
PubMed: 10660341	c.1107T>G	12	p.(Tyr369*)	t-494/de novo	PST	PM2, PVS1, PS2, PP5, PP4	Pathogenic
novel	c.1183+3 G>T	int 12	r.spl	t-506/de novo	–	PM2, PP3, PS2, PP4	Likely pathogenic
novel	c.1184-2A>C	int 12	r.spl	t-300.03/de novo	–	PM2, PVS1, PS2, PP4	Pathogenic
novel	c.1191_1200del	13	p.(Ile397Metfs*125)	t-273.03/de novo	PST	PM2, PVS1, PP4	Pathogenic
PubMed: 11309364	c.1268A>T	13	p.(*423Leu)	t-259.03/de novo, t-316.03/mat, t-216.03/mat	PST	PM2, PM4, PS2, PP5, PP4	Pathogenic
